# Supplementary material for: Use of Motivational Interviewing in Older Patients with Multiple Chronic Conditions and Their Informal Caregivers: A Scoping Review
Source: Healthcare (Basel). 2023 Jun 7;11(12):1681. doi: 10.3390/healthcare11121681 (PMC10297925; doi:10.3390/healthcare11121681)
Supplement: Supplementary file 1 [file healthcare-11-01681-s001.zip]

Archive with 4 entries (4 files):
- Supplementary File 1_R1.pdf
- Supplementary File 2.pdf
- Supplementary File 3.pdf
- Supplementary File 4_R1.pdf
